# Supplementary material for: Advancing Sustainable Production of High-Performance Cellulose Pulps
Source: Materials (Basel). 2025 Oct 30;18(21):4968. doi: 10.3390/ma18214968 (PMC12610377; doi:10.3390/ma18214968)
Supplement: Supplementary file 1 [file materials-18-04968-s001.zip]

Archive with 1 entries (1 files):
- materials-3936857-supplementary.pdf
